# Supplementary material for: A Convenient and Highly Efficient Strategy for Esterification of Poly (γ-Glutamic Acid) with Alkyl Halides at Room Temperature
Source: Polymers (Basel). 2024 Dec 25;17(1):10. doi: 10.3390/polym17010010 (PMC11723209; doi:10.3390/polym17010010)
Supplement: Supplementary file 1 [file polymers-17-00010-s001.zip]

Archive with 1 entries (1 files):
- polymers-3363553-supplementary.pdf
